# Supplementary material for: Flexible and scalable genotyping-by-sequencing strategies for population studies
Source: BMC Genomics. 2014 Nov 18;15(1):979. doi: 10.1186/1471-2164-15-979 (PMC4253001; doi:10.1186/1471-2164-15-979)
Supplement: Supplementary file 5 — Additional file 5: Summary information for F 2 B73 × CG cross population. (XLSX 15 KB) [file 12864_2014_6697_MOESM5_ESM.xlsx]

## Sheet: Sheet1
Supplementary Table 1: Summary information for B73 x CG F2 population
SampleID	RsaI Reads	HincII Reads	RsaI Variants	HincII Variants	Post-Impute Similarity	Sugary	Yellowy
Parent-B73	13758608	1011458	91894	12499	1	Su/Su	Y/Y
Parent-CG	6873115	4508952	91894	12499	1	su/su	y/y
F2-01	1647517	1635531	37192	11796	0.9856	su/su	Y/Y
F2-02	6217210	2910020	77126	12298	0.9828	Su/su	Y/y
F2-03	715793	1431186	9566	11695	0.9804	Su/Su	Y/y
F2-04	2078673	1324228	45159	11017	0.9799	Su/su	y/y
F2-05	444208	5620653	6595	12447	0.9751	Su/su	Y/y
F2-06	2300435	1170986	47700	10841	0.9811	Su/su	Y/y
F2-07	3072074	2933145	62037	12236	0.9788	Su/su	Y/Y
F2-08	901330	700785	16995	10153	0.9723	Su/su	Y/Y
F2-09	1080930	450474	20812	9475	0.9748	Su/Su	Y/Y
F2-10	621121	918354	8900	10212	0.9784	su/su	Y/y
F2-11	2995894	1765672	57838	12097	0.9736	su/su	Y/Y
F2-12	1811867	1307806	39294	11350	0.9823	Su/su	Y/y
F2-13	5772051	1843744	71798	11098	0.9898	Not typed	Not typed
F2-14	1404845	1315118	26527	11584	0.9839	Su/su	y/y
F2-15	917293	677442	16979	6697	0.9831	Su/su	Y/y
F2-16	5485478	1224752	81130	11339	0.987	Su/su	Y/Y
F2-17	4192396	1302912	70616	11892	0.9821	su/su	Not typed
F2-18	3868716	937466	70488	11315	0.9786	Su/su	Y/y
F2-19	1330196	2341575	25701	12187	0.9739	Not typed	Not typed
F2-20	1864966	1027780	40538	10604	0.9815	su/su	Y/Y
F2-21	1306136	1746707	27117	12029	0.9706	su/su	Y/y
F2-22	802175	4884810	14120	12181	0.9778	Su/Su	y/y
F2-23	1470183	3698544	20696	12154	0.9735	Su/su	Y/y
F2-24	960010	1547776	19151	11003	0.9802	Su/su	Not typed
F2-25	812577	2277002	12878	12121	0.9713	su/su	Y/y
F2-26	2229639	860033	47714	10848	0.9885	Su/su	Y/Y
F2-27	4394084	2352072	74338	12004	0.9818	Su/su	y/y
F2-28	1194026	1224791	22868	10996	0.9834	Su/su	y/y
F2-29	1932360	1268448	39321	11299	0.9795	Su/su	Y/Y
F2-30	1165028	1203605	23926	11040	0.9893	Su/Su	Y/y
F2-31	1578529	1064368	34012	11107	0.9856	Not typed	Not typed
F2-32	1719757	926029	36601	10937	0.9779	Su/su	Y/y
F2-33	280344	484446	3114	8060	0.9394	su/su	y/y
F2-34	1057822	1517019	18138	10981	0.982	Su/Su	Y/Y
F2-35	3308827	2603648	44814	10883	0.9846	Su/su	Y/y
F2-36	Not included	4858616	Not Included	12142	Invalid	Not typed	Not typed
F2-37	4911037	1139564	74939	11633	0.9858	su/su	Y/Y
F2-38	2423081	1093726	48735	11518	0.9787	Not typed	Y/y
F2-39	1145988	1130831	23295	11560	0.9787	Not typed	Not typed
F2-40	1565301	1276904	30954	11087	0.987	Su/su	Y/Y
F2-41	863772	2148050	15881	12257	0.9739	su/su	Y/Y
F2-42	1605744	1293356	36362	11353	0.9807	Not typed	Not typed
F2-43	1972244	1533208	43790	11827	0.9817	Not typed	Not typed
F2-44	15389878	1877502	91584	10411	0.9875	Su/su	y/y
F2-45	2394067	1368318	49261	11975	0.9811	su/su	Y/Y
F2-46	2304773	1109469	47746	10930	0.9831	Not typed	Not typed
F2-47	2584082	1763937	52817	11769	0.9772	Su/Su	Y/y
F2-48	952719	2034119	18997	12159	0.9092	Su/Su	y/y
F2-49	1527877	770813	34583	10090	0.9834	Su/su	Y/y
F2-50	4008294	Not included	62822	Not included	Invalid	Su/su	Y/y
F2-51	1640474	1067947	31328	10628	0.9845	Su/su	Y/y
F2-52	1942024	1547647	41477	11587	0.9837	su/su	y/y
F2-53	2402388	2287647	50579	12220	0.9804	Su/su	Y/y
F2-54	1157168	1390301	23823	11531	0.9881	Su/su	Y/y
F2-55	2219383	2748670	39956	11243	0.9816	Su/su	Y/Y
F2-56	4491089	1563609	76842	11481	0.9789	Su/su	Y/y
F2-57	726187	1020360	9810	11638	0.9767	Su/su	Y/y
F2-58	1517736	692603	33697	10877	0.9824	Not typed	Not typed
F2-59	1023369	1306246	17181	11803	0.9768	Not typed	Not typed
F2-60	766689	584251	13553	8333	0.9878	Not typed	Not typed
F2-61	2568055	2975584	52801	12007	0.9792	su/su	Y/y
F2-62	2094457	1052194	44456	11126	0.9817	Not typed	Y/Y
F2-63	538318	1353665	8062	11617	0.973	Su/su	y/y
F2-64	Not included	3196689	Not included	12116	Invalid	Su/su	Y/Y
F2-65	972011	1647956	18113	8072	0.9822	Not typed	Not typed
F2-66	7016912	984459	86914	11382	0.981	su/su	y/y
F2-67	599958	2865989	9459	12228	0.9649	Su/su	Y/y
F2-68	1593368	1573547	34262	11573	0.9821	su/su	Y/y
F2-69	897056	1350962	16400	11831	0.9753	Su/Su	y/y
F2-70	3264066	3969207	62520	12401	0.9757	Su/su	Y/y
F2-71	1646440	1204783	36987	11021	0.981	su/su	Not typed
F2-72	1946891	2812858	38850	10626	0.9802	Not typed	Not typed
F2-73	1459579	1164988	32438	11395	0.9802	su/su	Y/Y
F2-74	7584286	1987396	86400	11527	0.9842	Not typed	Not typed
F2-75	4408600	1843368	75147	11779	0.9786	su/su	Not typed
F2-76	1277869	1864536	26525	11747	0.9762	Su/su	Y/y
F2-77	2941106	1726787	58969	11667	0.9802	Su/Su	Y/y
F2-78	1137837	1969250	19275	11698	0.9781	su/su	Y/Y
F2-79	1539648	1532630	32190	11517	0.9786	Su/Su	y/y
F2-80	1677909	1027742	35305	11173	0.9851	Su/su	Y/y
F2-81	1413879	928465	29195	10899	0.9856	Not typed	Not typed
F2-82	2348739	975413	52208	11221	0.9706	su/su	Y/Y
F2-83	579464	653130	6193	6529	0.9689	su/su	Not typed
F2-84	3158629	2413459	59013	11939	0.9838	Su/su	Y/Y
F2-85	1781014	2989737	32675	11171	0.9802	Su/su	Y/y
F2-86	1383804	1108438	29024	10644	0.9783	Su/Su	Y/Y
F2-87	1392045	831306	28287	11241	0.9739	Not typed	Not typed
F2-88	1468971	1121650	30557	11646	0.983	Su/su	Y/Y
F2-89	1935678	2383056	37128	12301	0.9747	Su/su	y/y
F2-90	761489	723696	14125	9907	0.9822	Not typed	Not typed
F2-91	6610771	1472103	85794	11293	0.9873	Su/su	Y/y
