# Supplementary material for: Flexible and scalable genotyping-by-sequencing strategies for population studies
Source: BMC Genomics. 2014 Nov 18;15(1):979. doi: 10.1186/1471-2164-15-979 (PMC4253001; doi:10.1186/1471-2164-15-979)
Supplement: Supplementary file 9 — Additional file 9: Library preparation oligo sequences. (XLSX 43 KB) [file 12864_2014_6697_MOESM9_ESM.xlsx]

## Sheet: Sheet1
Supplementary Table 2: Oligo sequences used in library preparation
Universal Adapter	5'- /5Phos/GATCGGAAGAGCACACGTCTGAACTCCAGTCAC -3' *, **
	5'- ACACTCTTTCCCTACACGACGCTCTTCCGATCT -3' *
Reverse Primer	5'- CAAGCAGAAGACGGCATACGAGAT[NNNNNN]GTGACTGGAGTTCAGACGTGTGCTCTTCCGATC*T -3' **, ***
Forward Primer	5'- AATGATACGGCGACCACCGAGATCTACAC[NNNNNN]ACACTCTTTCCCTACACGACGCTCTTCCGATC*T -3' **, ***
	* /5phos/ indicates 5' phosphate
	** C*T indicates C and T linked by phosphothrioate bond to prevent degradation
	*** [NNNNNN] indicates where barcode is placed. Forward primer must use reverse complement of barcode
