# Supplementary material for: Flexible and scalable genotyping-by-sequencing strategies for population studies
Source: BMC Genomics. 2014 Nov 18;15(1):979. doi: 10.1186/1471-2164-15-979 (PMC4253001; doi:10.1186/1471-2164-15-979)
Supplement: Supplementary file 10 — Additional file 10: Filtered VCF files for B73xCG F 2 populations. Modified mpileup VCF format files provide the filtered RsaI and HincII B73xCG F2 datasets. Removed sample calls are given as “X”. Retained sample calls are displayed as colon separated genotype and depth of coverage. Standard information on variant position, reference and alternate allele, and quality metrics are retained. Non-independent markers are retained. (ZIP 8 MB) [file 12864_2014_6697_MOESM10_ESM.zip]

Archive with 1 entries (1 files):
- 1456670024131017_add10.gz
